# Supplementary material for: Feasibility and acceptability of community-based psychosocial interventions delivered by nonspecialists for perinatal common mental disorders: A systematic review using an implementation science framework
Source: Glob Ment Health (Camb). 2025 May 26;12:e54. doi: 10.1017/gmh.2025.10010 (PMC12186571; doi:10.1017/gmh.2025.10010)
Supplement: Subba et al. supplementary material [file S2054425125100101sup001.zip]

Archive with 4 entries (4 files):
- Table S1 Search Strategy used in Cochrane Center Register of Controlled Trials.docx
- Table S2 Search strategy used in Web of Science Database.docx
- Table S3 Quality Appraisal of Mixed Methods and Quantitative studies.docx
- Table S4 Quality Appraisal of Qualitative studies.docx
